# Supplementary material for: Revisiting Antiplatelet Therapy in Acute Carotid Tandem Lesions
Source: J Clin Med. 2026 Apr 22;15(9):3195. doi: 10.3390/jcm15093195 (PMC13164354; doi:10.3390/jcm15093195)
Supplement: Supplementary file 1 [file jcm-15-03195-s001.zip]

Archive with 1 entries (1 files):
- jcm-4270432-supplementary.pdf
